# Supplementary material for: A closer look at the taxonomic and genetic diversity of endemic South African Marphysa Quatrefages, 1865
Source: PeerJ. 2023 Dec 18;11:e16665. doi: 10.7717/peerj.16665 (PMC10734438; doi:10.7717/peerj.16665)
Supplement: Supplemental Information 1 [file peerj-11-16665-s001.txt]

     Alignment: C:\Users\jkara\Documents\Research\Marphysa\Corallina_mzingazia\GB submission\Marphysa+Treadwellphysa-sequences.txt


             ....|....| ....|....| ....|....| ....|....| ....|....| ....|....| 
                 5          15         25         35         45         55                     
PS1          ATTCGAATAG AATTAGGACA GCCCGGCTCA TTTTTAGGAA GAGATCAACT ATATAATACG 
PS2          ATTCGAATAG AATTAGGACA GCCCGGCTCA TTTTTAGGAA GAGATCAACT ATATAATACG 
PS3          ATTCGAATAG AATTAGGACA GCCCGGCTCA TTTTTAGGAA GAGATCAACT ATATAATACG 
PS4          ATTCGAATAG AATTAGGACA GCCCGGCTCA TTTTTAGGAA GAGATCAACT ATATAATACG 
PS5          ATTCGTATAG AATTAGGACA GCCCGGCTCA TTTTTAGGAA GAGATCAACT ATATAATACG 
PS6          ATTCGAATAG AATTAGGACA GCCCGGCTCA TTTTTAGGAA GAGATCAACT ATATAATACG 
PS7          ATTCGAATAG AATTAGGACA GCCCGGCTCA TTTTTAGGAA GAGATCAACT ATATAATACG 
PS8          ATTCGAATAG AATTAGGACA GCCCGGCTCA TTTTTAGGAA GAGATCAACT ATATAATACG 
PS9          ATTCGAATAG AATTAGGACA GCCCGGCTCA TTTTTAGGAA GAGATCAACT ATATAATACG 
PS10         ATTCGAATAG AATTAGGACA GCCCGGCTCA TTTTTAGGAA GAGATCAACT ATATAATACG 
PS11         ATTCGAATAG AATTAGGACA GCCCGGCTCA TTTTTAGGAA GAGATCAACT ATATAATACG 
PS12         ATTCGAATAG AATTAGGACA GCCCGGCTCA TTTTTAGGAA GAGATCAACT ATATAATACG 
PS13         ATTCGAATAG AATTAGGACA GCCCGGCTCA TTTTTAGGAA GAGATCAACT ATATAATACG 
PS14         ATTCGAATAG AATTAGGACA GCCCGGCTCA TTTTTAGGAA GAGATCAACT ATATAATACG 
UR5          ATTCGAATAG AATTAGGACA GCCCGGCTCA TTTTTAGGAA GAGATCAACT ATATAATACG 
UR6          ATTCGAATAG AATTAGGACA GCCCGGCTCA TTTTTAGGAA GAGATCAACT ATATAATACG 
UR7          ATTCGAATAG AATTAGGACA GCCCGGCTCA TTTTTAGGAA GAGATCAACT ATATAATACG 
UR10         ATTCGAATAG AATTAGGACA GCCCGGCTCA TTTTTAGGAA GAGATCAACT ATATAATACG 
UR14         ATTCGAATAG AATTAGGACA GCCCGGCTCA TTTTTAGGAA GAGATCAACT ATATAATACG 
UR21         ATTCGAATAG AATTAGGACA GCCCGGCTCA TTTTTAGGAA GAGATCAACT ATATAATACG 
UR24         ATTCGAATAG AATTAGGACA GCCCGGCTCA TTTTTAGGAA GAGATCAACT ATATAATACG 
UR27         ATTCGAATAG AATTAGGACA GCCCGGCTCA TTTTTAGGAA GAGATCAACT ATATAATACG 
UR28         ATTCGAATAG AATTAGGACA GCCCGGCTCA TTTTTAGGAA GAGATCAACT ATATAATACG 
UR30         ATTCGAATAG AATTAGGACA GCCCGGCTCA TTTTTAGGAA GAGATCAACT ATATAATACG 
UR33         ATTCGAATAG AATTAGGACA GCCCGGCTCA TTTTTAGGAA GAGATCAACT ATATAATACG 
UR34         ATTCGAATAG AATTAGGACA GCCCGGCTCA TTTTTAGGAA GAGATCAACT ATATAATACG 
RB1          ATTCGAATAG AACTAGGACA ACCTGGCTCA TTTCTAGGTA GCGATCAATT ATATAATACA 
RB18         ATTCGAATAG AACTAGGACA ACCTGGCTCA TTTCTAGGTA GCGATCAATT ATATAATACA 
RB19         ATTCGAATAG AACTAGGACA ACCTGGCTCA TTTCTAGGTA GCGATCAATT ATATAATACA 
RB20         ATTCGAATAG AACTAGGACA ACCTGGCTCA TTTCTAGGTA GCGATCAATT ATATAATACA 
RB23         ATTCGAATAG AACTAGGACA ACCTGGCTCA TTTCTAGGTA GCGATCAATT ATATAATACA 
RB24         ATTCGAATAG AACTAGGACA ACCTGGCTCA TTTCTAGGTA GCGATCAATT ATATAATACA 

             ....|....| ....|....| ....|....| ....|....| ....|....| ....|....| 
                 65         75         85         95        105        115                   
PS1          ATTGTCACTG CTCATGCCTT CCTAATAATC TTTTTTATAG TAATACCGAT CATAATTGGC 
PS2          ATTGTCACTG CTCATGCCTT CCTAATAATC TTTTTTATAG TAATACCGAT CATAATTGGC 
PS3          ATTGTCACTG CTCATGCCTT CCTAATAATC TTTTTTATAG TAATACCGAT CATAATTGGC 
PS4          ATTGTCACTG CTCATGCCTT CCTAATAATC TTTTTTATAG TAATACCGAT CATAATTGGC 
PS5          ATTGTCACTG CTCATGCCTT CCTAATAATC TTTTTTATAG TAATACCGAT CATAATTGGC 
PS6          ATTGTCACTG CTCATGCCTT CCTAATAATC TTTTTTATAG TAATACCGAT CATAATTGGC 
PS7          ATTGTCACTG CTCATGCCTT CCTAATAATC TTTTTTATAG TAATACCGAT CATAATTGGC 
PS8          ATTGTCACTG CTCATGCCTT CCTAATAATC TTTTTTATAG TAATACCGAT CATAATTGGC 
PS9          ATTGTCACTG CTCATGCCTT CCTAATAATC TTTTTTATAG TAATACCGAT CATAATTGGC 
PS10         ATTGTCACTG CTCATGCCTT CCTAATAATC TTTTTTATAG TAATACCGAT CATAATTGGC 
PS11         ATTGTCACTG CTCATGCCTT CCTAATAATC TTTTTTATAG TAATACCGAT CATAATTGGC 
PS12         ATTGTCACTG CGCATGCCTT CCTAATAATC TTTTTTATAG TAATACCGAT CATAATTGGC 
PS13         ATTGTCACTG CTCATGCCTT CCTAATAATC TTTTTTATAG TAATACCGAT CATAATTGGC 
PS14         ATTGTCACTG CTCATGCCTT CCTAATAATC TTTTTTATAG TAATACCGAT CATAATTGGC 
UR5          ATTGTCACTG CTCATGCCTT CCTAATAATC TTTTTTATAG TAATACCGAT CATAATTGGC 
UR6          ATTGTCACTG CTCATGCCTT CCTAATAATC TTTTTTATAG TAATACCGAT CATAATTGGC 
UR7          ATTGTCACTG CTCATGCCTT CCTAATAATC TTTTTTATAG TAATACCGAT CATAATTGGC 
UR10         ATTGTCACTG CTCATGCCTT CCTAATAATC TTTTTTATAG TAATACCGAT CATAATTGGC 
UR14         ATTGTCACTG CTCATGCCTT CCTAATAATC TTTTTTATAG TAATACCGAT CATAATTGGC 
UR21         ATTGTCACTG CTCATGCCTT CCTAATAATC TTTTTTATAG TAATACCGAT CATAATTGGC 
UR24         ATTGTCACTG CTCATGCCTT CCTAATAATC TTTTTTATAG TAATACCGAT CATAATTGGC 
UR27         ATTGTCACTG CTCATGCCTT CCTAATAATC TTTTTTATAG TAATACCGAT CATAATTGGC 
UR28         ATTGTCACTG CTCATGCCTT CCTAATAATC TTTTTTATAG TAATACCGAT CATAATTGGC 
UR30         ATTGTCACTG CTCATGCCTT CCTAATAATC TTTTTTATAG TAATACCGAT CATAATTGGC 
UR33         ATTGTCACTG CTCATGCCTT CCTAATAATC TTTTTTATAG TAATACCGAT CATAATTGGC 
UR34         ATTGTCACTG CTCATGCCTT CCTAATAATC TTTTTTATAG TAATACCGAT CATAATTGGC 
RB1          ATTGTTACTG CACATGCATT CTTAATAATT TTCTTTATAG TAATACCTAT TATAATTGGT 
RB18         ATTGTTACTG CACATGCATT CTTAATAATT TTCTTTATAG TAATACCTAT TATAATTGGT 
RB19         ATTGTTACTG CACATGGATT CTTAATAATT TTCTTTATAG TAATACCTAT TATAATTGGT 
RB20         ATTGTTACTG CACATGCATT CTTAATAATT TTCTTTATAG TAATACCTAT TATAATTGGT 
RB23         ATTGTTACTG CACATGCATT CTTAATAATT TTCTTTATAG TAATACCTAT TATAATTGGT 
RB24         ATTGTTACTG CACATGCATT CTTAATAATT TTCTTTATAG TAATACCTAT TATAATTGGT 

             ....|....| ....|....| ....|....| ....|....| ....|....| ....|....| 
                125        135        145        155        165        175               
PS1          GGCTTCGGCA ACTGACTTCT CCCATTAATA CTAGGAGCAC CAGACATAGC TTTTCCACGA 
PS2          GGCTTCGGCA ACTGACTTCT CCCATTAATA CTAGGAGCAC CAGACATAGC TTTTCCACGA 
PS3          GGCTTCGGCA ACTGACTTCT CCCATTAATA CTAGGAGCAC CAGACATAGC TTTTCCACGA 
PS4          GGCTTCGGCA ACTGACTTCT CCCATTAATA CTAGGAGCAC CAGACATAGC TTTTCCACGA 
PS5          GGCTTCGGCA ACTGACTTCT CCCATTAATA CTAGGAGCAC CAGACATAGC TTTTCCACGA 
PS6          GGCTTCGGCA ACTGACTTCT CCCATTAATA CTAGGAGCAC CAGACATAGC TTTTCCACGA 
PS7          GGCTTCGGCA ACTGACTTCT CCCATTAATA CTAGGAGCAC CAGACATAGC TTTTCCACGA 
PS8          GGCTTCGGCA ACTGACTTCT CCCATTAATA CTAGGAGCAC CAGACATAGC TTTTCCACGA 
PS9          GGCTTCGGCA ACTGACTTCT CCCATTAATA CTAGGAGCAC CAGACATAGC TTTTCCACGA 
PS10         GGCTTCGGCA ACTGACTTCT CCCATTAATA CTAGGAGCAC CAGACATAGC TTTTCCACGA 
PS11         GGCTTCGGCA ACTGACTTCT CCCATTAATA CTAGGAGCAC CAGACATAGC TTTTCCACGA 
PS12         GGCTTCGGCA ACTGACTTCT CCCATTAATA CTAGGAGCAC CAGACATAGC TTTTCCACAA 
PS13         GGCTTCGGCA ACTGACTTCT CCCATTAATA CTAGGAGCAC CAGACATAGC TTTTCCACGA 
PS14         GGCTTCGGCA ACTGACTTCT CCCATTAATA CTAGGAGCAC CAGACATAGC TTTTCCACGA 
UR5          GGCTTCGGCA ACTGACTTCT CCCATTAATA CTAGGAGCAC CAGACATAGC TTTTCCACGA 
UR6          GGCTTCGGCA ACTGACTTCT CCCATTAATA CTAGGAGCAC CAGACATAGC TTTTCCACGA 
UR7          GGCTTCGGCA ACTGACTTCT CCCATTAATA CTAGGAGCAC CAGACATAGC TTTTCCACGA 
UR10         GGCTTCGGCA ACTGACTTCT CCCATTAATA CTAGGAGCAC CAGACATAGC TTTTCCACGA 
UR14         GGCTTCGGCA ACTGACTTCT CCCATTAATA CTAGGAGCAC CAGACATAGC TTTTCCACGA 
UR21         GGCTTCGGCA ACTGACTTCT CCCATTAATA CTAGGAGCAC CAGACATAGC TTTTCCACGA 
UR24         GGCTTCGGCA ACTGACTTCT CCCATTAATA CTAGGAGCAC CAGACATAGC TTTTCCACGA 
UR27         GGCTTCGGCA ACTGACTTCT CCCATTAATA CTAGGAGCAC CAGACATAGC TTTTCCACGA 
UR28         GGCTTCGGCA ACTGACTTCT CCCATTAATA CTAGGAGCAC CAGACATAGC TTTTCCACGA 
UR30         GGCTTCGGCA ACTGACTTCT CCCATTAATA CTAGGAGCAC CAGACATAGC TTTTCCACGA 
UR33         GGCTTCGGCA ACTGACTTCT CCCATTAATA CTAGGAGCAC CAGACATAGC TTTTCCACGA 
UR34         GGCTTCGGCA ACTGACTTCT CCCATTAATA CTAGGAGCAC CAGACATAGC TTTTCCACGA 
RB1          GGATTTGGGA ACTGACTTCT TCCACTTATA CTAGGTGCCC CAGATATAGC TTTCCCACGA 
RB18         GGATTTGGGA ACTGACTTCT TCCACTTATA CTAGGTGCCC CAGATATAGC TTTCCCACGA 
RB19         GGATTTGGGA ACTGACTTCT TCCACTTATA CTAGGTGCCC CAGATATAGC TTTCCCACGA 
RB20         GGATTTGGGA ACTGACTTCT TCCACTTATA CTAGGTGCCC CAGATATAGC TTTCCCACGA 
RB23         GGATTTGGGA ACTGACTTCT TCCACTTATA CTAGGTGCCC CAGATATAGC TTTCCCACGA 
RB24         GGATTTGGGA ACTGACTTCT TCCACTTATA CTAGGTGCCC CAGATATAGC TTTCCCACGA 

             ....|....| ....|....| ....|....| ....|....| ....|....| ....|....| 
                185        195        205        215        225        235               
PS1          ATAAACAATC TCAGTTTTTG ACTACTTCCT CCAGCCCTCA TCCTCCTAGT ATCTTCCGCA 
PS2          ATAAACAATC TCAGTTTTTG GTTACTTCCT CCAGCCCTCA TCCTCCTAGT ATCTTCCGCA 
PS3          ATAAACAATC TCAGTTTTTG ATTACTTCCT CCAGCCCTCA TCCTCCTAGT ATCTTCCGCA 
PS4          ATAAACAATC TCAGTTTTTG ATTACTTCCT CCAGCCCTCA TCCTCCTAGT GTCTTCCGCA 
PS5          ATAAACAATC TCAGTTTTTG ATTACTTCCT CCAGCCCTCA TCCTCCTAGT GTCTTCCGCA 
PS6          ATAAACAATC TCAGTTTTTG ATTACTTCCT CCAGCCCTCA TCCTCCTAGT ATCTTCCGCA 
PS7          ATAAACAATC TCAGTTTTTG ATTACTTCCT CCAGCCCTCA TCCTCCTAGT ATCTTCCGCA 
PS8          ATAAACAATC TCAGTTTTTG ATTACTTCCT CCAGCCCTCA TCCTCCTAGT GTCTTCCGCA 
PS9          ATAAACAATC TCAGTTTTTG ATTACTTCCT CCAGCCCTCA TCCTCCTAGT GTCTTCCGCA 
PS10         ATAAACAATC TCAGTTTTTG ATTACTTCCT CCAGCCCTCA TCCTCCTAGT ATCTTCCGCA 
PS11         ATAAACAATC TCAGTTTTTG ATTACTTCCT CCAGCCCTCA TCCTCCTAGT ATCTTCCGCA 
PS12         ATAAACAATC TCAGTTTTTG ATTACTTCCT CCAGCCCTCA TCCTCCTAGT ATCTTCCGCA 
PS13         ATAAACAATC TCAGTTTTTG ATTACTTCCT CCAGCCCTCA TCCTCCTAGT ATCTTCCGCA 
PS14         ATAAACAATC TCAGTTTTTG ATTACTTCCT CCAGCCCTCA TCCTCCTAGT GTCTTCCGCA 
UR5          ATAAACAATC TCAGTTTTTG ATTACTTCCT CCAGCCCTCA TCCTCCTAGT ATCTTCCGCA 
UR6          ATAAACAATC TCAGTTTTTG ATTACTTCCT CCAGCCCTCA TCCTCCTAGT GTCTTCCGCA 
UR7          ATAAACAATC TCAGTTTTTG ATTACTTCCT CCAGCCCTCA TCCTCCTAGT GTCTTCCGCA 
UR10         ATAAACAATC TCAGTTTTTG ATTACTTCCT CCAGCCCTCA TCCTCCTAGT ATCTTCCGCA 
UR14         ATAAACAATC TCAGTTTTTG ATTACTTCCT CCAGCCCTCA TCCTCCTAGT GTCTTCCGCA 
UR21         ATAAACAATC TCAGTTTTTG ATTACTTCCT CCAGCCCTCA TCCTCCTAGT ATCTTCCGCA 
UR24         ATAAACAATC TCAGTTTTTG ATTACTTCCT CCAGCCCTCA TCCTCCTAGT ATCTTCCGCA 
UR27         ATAAACAATC TCAGTTTTTG GTTACTTCCT CCAGCCCTCA TCCTCCTAGT ATCTTCCGCA 
UR28         ATAAACAATC TCAGTTTTTG ATTACTTCCT CCAGCCCTCA TCCTCCTAGT ATCTTCCGCA 
UR30         ATAAACAATC TCAGTTTTTG GTTACTTCCT CCAGCCCTCA TCCTCCTAGT ATCTTCCGCA 
UR33         ATAAACAATC TCAGTTTTTG ATTACTTCCT CCAGCCCTCA TCCTCCTAGT ATCTTCCGCA 
UR34         ATAAACAATC TCAGTTTTTG GTTACTTCCT CCAGCCCTCA TCCTCCTAGT ATCTTCCGCA 
RB1          ATAAACAACC TTAGATTCTG ATTACTACCT CCCGCACTCA TTCTTCTTGT ATCCTCTGCT 
RB18         ATAAACAACC TTAGATTCTG ATTACTACCT CCCGCACTCA TTCTTCTTGT ATCCTCTGCT 
RB19         ATAAACAACC TTAGATTCTG ATTACTACCT CCCGCACTCA TTCTTCTTGT ATCCTCTGCT 
RB20         ATAAACAACC TTAGATTCTG ATTACTACCT CCCGCACTCA TTCTTCTTGT ATCCTCTGCT 
RB23         ATAAACAACC TTAGATTCTG ATTACTACCT CCCGCACTCA TTCTTCTTGT ATCCTCTGCT 
RB24         ATAAACAACC TTAGATTCTG ATTACTACCT CCCGCACTCA TTCTTCTTGT ATCCTCTGCT 

             ....|....| ....|....| ....|....| ....|....| ....|....| ....|....| 
                245        255        265        275        285        295               
PS1          ACAGTAGAAA AAGGAGCCGG AACAGGATGA ACTGTATACC CTCCCCTCTC CAGAAATATT 
PS2          ACAGTAGAAA AAGGAGCCGG AACAGGATGA ACTGTATACC CTCCCCTCTC CAGAAATATT 
PS3          ACAGTAGAAA AAGGAGCCGG AACAGGATGA ACTGTATACC CTCCCCTCTC CAGAAATATT 
PS4          ACAGTAGAAA AAGGAGCCGG AACAGGATGA ACTGTATACC CTCCCCTCTC CAGAAATATT 
PS5          ACAGTAGAAA AAGGAGCCGG AACAGGATGA ACTGTATACC CTCCCCTCTC CAGAAATATT 
PS6          ACAGTAGAAA AAGGAGCCGG AACAGGATGA ACTGTATACC CTCCCCTCTC CAGAAATATT 
PS7          ACAGTAGAAA AAGGAGCCGG AACAGGATGA ACTGTATACC CTCCCCTCTC CAGAAATATT 
PS8          ACAGTAGAAA AAGGAGCCGG AACAGGATGA ACTGTATACC CTCCCCTCTC CAGAAATATT 
PS9          ACAGTAGAAA AAGGAGCCGG AACAGGATGA ACTGTATACC CTCCCCTCTC CAGAAATATT 
PS10         ACAGTAGAAA AAGGAGCCGG AACAGGATGA ACTGTATACC CTCCCCTCTC CAGAAATATT 
PS11         ACAGTAGAAA AAGGAGCCGG AACAGGATGA ACTGTATACC CTCCCCTCTC CAGAAATATT 
PS12         ACAGTAGAAA AAGGAGCCGG AACAGGATGA ACTGTATACC CTCCCCTCTC CAGAAATATT 
PS13         ACAGTAGAAA AAGGAGCCGG AACAGGATGA ACTGTATACC CTCCCCTCTC CAGAAATATT 
PS14         ACAGTAGAAA AAGGAGCCGG AACAGGATGA ACTGTATACC CCCCCCTCTC CAGAAATATT 
UR5          ACAGTAGAAA AAGGAGCCGG AACAGGATGA ACTGTATACC CTCCCCTCTC CAGAAATATT 
UR6          ACAGTAGAAA AAGGAGCCGG AACAGGATGA ACTGTATACC CTCCCCTCTC CAGAAATATT 
UR7          ACAGTAGAAA AAGGAGCCGG AACAGGATGA ACTGTATACC CTCCCCTCTC CAGAAATATT 
UR10         ACAGTAGAAA AAGGAGCCGG AACAGGATGA ACTGTATACC CTCCCCTCTC CAGAAATATT 
UR14         ACAGTAGAAA AAGGAGCCGG AACAGGATGA ACTGTATACC CTCCCCTCTC CAGAAATATT 
UR21         ACAGTAGAAA AAGGAGCCGG AACAGGATGA ACTGTATACC CTCCCCTCTC CAGAAATATT 
UR24         ACAGTAGAAA AAGGAGCCGG AACAGGATGA ACTGTATACC CTCCCCTCTC CAGAAATATT 
UR27         ACAGTAGAAA AAGGAGCCGG AACAGGATGA ACTGTATACC CTCCCCTCTC CAGAAATATT 
UR28         ACAGTAGAAA AAGGAGCCGG AACAGGATGA ACTGTATACC CTCCCCTCTC CAGAAATATC 
UR30         ACAGTAGAAA AAGGAGCCGG AACAGGATGA ACTGTATACC CTCCCCTCTC CAGAAATATT 
UR33         ACAGTAGAAA AAGGAGCCGG AACAGGATGA ACTGTATACC CTCCCCTCTC CAGAAATATT 
UR34         ACAGTAGAAA AAGGAGCCGG AACAGGATGA ACTGTATACC CTCCCCTCTC CAGAAATATT 
RB1          ATTGTAGAAA AAGGAGCAGG AACAGGATGA ACAGTATACC CTCCTCTTTC TAGAAATATT 
RB18         ATTGTAGAAA AAGGAGCAGG AACAGGATGA ACAGTATACC CTCCTCTTTC TAGAAATATT 
RB19         ATTGTAGAAA AAGGAGCAGG AACAGGATGA ACAGTATACC CTCCTCTTTC TAGAAATATT 
RB20         ATTGTAGAAA AAGGAGCAGG AACAGGATGA ACAGTATACC CTCCTCTTTC TAGAAATATT 
RB23         ATTGTAGAAA AAGGAGCAGG AACAGGATGA ACAGTATACC CTCCTCTTTC TAGAAATATT 
RB24         ATTGTAGAAA AAGGAGCAGG AACAGGATGA ACAGTATACC CTCCTCTTTC TAGAAATATT 

             ....|....| ....|....| ....|....| ....|....| ....|....| ....|....| 
                305        315        325        335        345        355               
PS1          GCTCACGCCG GCCCATCAGT AGATATGGCA ATTTTTTCCC TTCATCTAGC CGGTGTATCC 
PS2          GCTCACGCCG GCCCATCAGT AGATATGGCA ATTTTTTCCC TTCATCTAGC CGGTGTATCC 
PS3          GCTCACGCCG GCCCATCAGT AGATATGGCA ATTTTTTCCC TTCATCTAGC CGGTGTATCC 
PS4          GCTCACGCCG GCCCATCAGT AGATATGGCA ATTTTTTCCC TTCATCTAGC CGGTGTATCC 
PS5          GCTCACGCCG GCCCATCAGT AGATATGGCA ATTTTTTCCC TTCATCTAGC CGGTGTATCC 
PS6          GCTCACGCCG GCCCATCAGT AGATATGGCA ATTTTTTCCC TTCATCTAGC CGGTGTATCC 
PS7          GCTCACGCCG GCCCATCAGT AGATATGGCA ATTTTTTCCC TTCATCTAGC CGGTGTATCC 
PS8          GCTCACGCCG GCCCATCAGT AGATATGGCA ATTTTTTCCC TTCATCTAGC CGGTGTATCC 
PS9          GCTCACGCCG GCCCATCAGT AGATATGGCA ATTTTTTCCC TTCATCTAGC CGGTGTATCC 
PS10         GCTCACGCCG GCCCATCAGT AGATATGGCA ATTTTTTCCC TTCATCTAGC CGGTGTATCC 
PS11         GCTCACGCCG GCCCATCAGT AGATATGGCA ATTTTTTCCC TTCATCTAGC CGGTGTATCC 
PS12         GCTCACGCCG GCCCATCAAT AGATATGGCA ATTTTTTCCC TTCATCTATC CGGTGTATCC 
PS13         GCTCACGCCG GCCCATCAGT AGATATGGCA ATTTTTTCCC TTCATCTAGC CGGTGTATCC 
PS14         GCTCACGCCG GCCCATCAGT AGATATGGCA ATTTTTTCCC TTCATCTAGC CGGTGTATCC 
UR5          GCTCACGCCG GCCCATCAGT AGATATGGCA ATTTTTTCCC TTCATCTAGC CGGTGTATCC 
UR6          GCTCACGCCG GCCCATCAGT AGATATGGCA ATTTTTTCCC TTCATCTAGC CGGTGTATCC 
UR7          GCTCACGCCG GCCCATCAGT AGATATGGCA ATTTTTTCCC TTCATCTAGC CGGTGTATCC 
UR10         GCTCACGCCG GCCCATCAGT AGATATGGCA ATTTTTTCCC TTCATCTAGC CGGTGTATCC 
UR14         GCTCACGCCG GCCCATCAGT AGATATGGCA ATTTTTTCCC TTCATCTAGC CGGTGTATCC 
UR21         GCTCACGCCG GCCCATCAGT AGATATGGCA ATTTTTTCCC TTCATCTAGC CGGTGTATCC 
UR24         GCTCACGCCG GCCCATCAGT AGATATGGCA ATTTTTTCCC TTCATCTAGC CGGTGTATCC 
UR27         GCTCACGCCG GCCCATCAGT AGATATGGCA ATTTTTTCCC TTCATCTAGC CGGTGTATCC 
UR28         GCTCACGCCG GCCCATCAGT AGATATGGCA ATTTTTTCCC TTCATCTAGC CGGTGTATCC 
UR30         GCTCACGCCG GCCCATCAGT AGATATGGCA ATTTTTTCCC TTCATCTAGC CGGTGTATCC 
UR33         GCTCACGCCG GCCCATCAGT AGATATGGCA ATTTTTTCCC TTCATCTAGC CGGTGTATCC 
UR34         GCTCACGCCG GCCCATCAGT AGATATGGCA ATTTTTTCCC TTCATCTAGC CGGTGTATCC 
RB1          GCTCATGCAG GACCCTCTAT TGACATAGCA ATTTTTTCTC TTCATCTTGC AGGTGTATCC 
RB18         GCTCATGCAG GACCCTCTAT TGACATAGCA ATTTTTTCTC TTCATCTTGC AGGTGTATCC 
RB19         GCTCATGCAG GACCCTCTAT TGACATAGCA ATTTTTTCTC TTCATCTTGC AGGTGTATCC 
RB20         GCTCATGCAG GACCCTCTAT TGACATAGCA ATTTTTTCTC TTCATCTTGC AGGTGTATCC 
RB23         GCTCATGCAG GACCCTCTAT TGACATAGCA ATTTTTTCTC TTCATCTTGC AGGTGTATCC 
RB24         GCTCATGCAG GACCCTCTAT TGACATAGCA ATTTTTTCTC TTCATCTTGC AGGTGTATCC 

             ....|....| ....|....| ....|....| ....|....| ....|....| ....|....| 
                365        375        385        395        405        415               
PS1          TCTATTCTCG GCTCGATTAA CTTTATCACC ACAGTAGCCA ATATACGCCC CTCAGGTATT 
PS2          TCTATTCTCG GCTCGATTAA CTTTATCACC ACAGTAGCCA ATATACGCCC CTCAGGTATT 
PS3          TCTATTCTCG GCTCGATTAA CTTTATCACC ACAGTAGCCA ATATACGCCC CTCAGGCATT 
PS4          TCTATTCTCG GCTCGATTAA CTTTATCACC ACAGTAGCCA ATATACGCCC CTCAGGTATT 
PS5          TCTATTCTCG GCTCGATTAA CTTTATCACC ACAGTAGCCA ATATACGCCC CTCAGGTATC 
PS6          TCTATTCTCG GCTCGATTAA CTTTATCACC ACAGTAGCCA ATATACGCCC CTCAGGTATT 
PS7          TCTATTCTCG GCTCGATTAA CTTTATCACC ACAGTAGCCA ATATACGCCC CTCAGGTATT 
PS8          TCTATTCTCG GCTCGATTAA CTTTATCACC ACAGTAGCCA ATATACGCCC CTCAGGTATT 
PS9          TCTATTCTCG GCTCGATTAA CTTTATCACC ACAGTAGCCA ATATACGCCC CTCAGGTATT 
PS10         TCTATTCTCG GCTCGATTAA CTTTATCACC ACAGTAGCCA ATATACGCCC CTCAGGTATT 
PS11         TCTATTCTCG GCTCGATTAA CTTTATCACC ACAGTAGCCA ATATACGCCC CTCAGGTATT 
PS12         TCTATTCTCG GCTCGATTAA CTTTATCACC ACAGTAGCCA ATATACGCCC CTCAGGTATT 
PS13         TCTATTCTCG GCTCGATTAA CTTTATCACC ACAGTAGCCA ATATACGCCC CTCAGGTATT 
PS14         TCTATTCTCG GCTCGATTAA CTTTATCACC ACAGTAGCCA ATATACGCCC CTCAGGTATT 
UR5          TCTATTCTCG GCTCGATTAA CTTTATCACC ACAGTAGCCA ATATACGCCC CTCAGGTATT 
UR6          TCTATTCTCG GCTCGATTAA CTTTATCACC ACAGTAGCCA ATATACGCCC CTCAGGTATT 
UR7          TCTATTCTCG GCTCGATTAA CTTTATCACC ACAGTAGCCA ATATACGCCC CTCAGGTATT 
UR10         TCTATTCTAG GCTCGATTAA CTTTATCACC ACAGTAGCCA ATATACGCCC CTCAGGTATT 
UR14         TCTATTCTCG GCTCGATTAA CTTTATCACC ACAGTAGCCA ATATACGCCC CTCAGGTATT 
UR21         TCTATTCTCG GCTCGATTAA CTTTATCACC ACAGTAGCCA ATATACGCCC CTCAGGTATT 
UR24         TCTATTCTCG GCTCGATTAA CTTTATCACC ACAGTAGCCA ATATACGCCC CTCAGGTATT 
UR27         TCTATTCTCG GCTCGATTAA CTTTATCACC ACAGTAGCCA ATATACGCCC CTCAGGTATT 
UR28         TCTATTCTCG GCTCGATTAA CTTTATCACC ACAGTAGCCA ATATACGCCC CTCAGGTATT 
UR30         TCTATTCTCG GCTCGATTAA CTTTATCACC ACAGTAGCCA ATATACGCCC CTCAGGTATT 
UR33         TCTATTCTCG GCTCGATTAA CTTTATCACC ACAGTAGCCA ATATACGCCC CTCAGGTATT 
UR34         TCTATTCTCG GCTCGATTAA CTTTATCACC ACAGTAGCCA ATATACGCCC CTCAGGTATT 
RB1          TCTATCCTCG GCTCAATTAA CTTTATCACA ACAGTAGCAA ATATACGATC AGATGGAATA 
RB18         TCTATCCTCG GCTCAATTAA CTTTATCACA ACAGTAGCAA ATATACGATC AGATGGAATA 
RB19         TCTATCCTCG GCTCAATTAA CTTTATCACA ACAGTAGCAA ATATACGATC AGATGGAATA 
RB20         TCTATCCTCG GCTCAATTAA CTTTATCACA ACAGTAGCAA ATATACGATC AGATGGAATA 
RB23         TCTATCCTCG GCTCAATTAA CTTTATCACA ACAGTAGCAA ATATACGATC AGATGGAATA 
RB24         TCTATCCTCG GCTCAATTAA CTTTATCACA ACAGTAGCAA ATATACGATC AGATGGAATA 

             ....|....| ....|....| ....|....| ....|....| ....|....| ....|....| 
                425        435        445        455        465        475               
PS1          CGTTTAGAAC GAATTCCATT ATTCGTATGA GCCGTGGTTA TCACCACTGT TCTCCTTCTC 
PS2          CGTTTAGAAC GAATTCCATT ATTCGTATGA GCCGTGGTTA TCACCACTGT TCTCCTTCTC 
PS3          CGTTTAGAAC GAATTCCATT ATTCGTATGA GCCGTGGTTA TCACCACTGT TCTCCTTCTC 
PS4          CGTTTAGAAC GAATTCCATT ATTCGTATGA GCCGTGGTTA TCACCACTGT TCTCCTTCTC 
PS5          CGTTTAGAAC GAATTCCATT ATTCGTATGA GCCGTGGTTA TCACCACTGT TCTCCTTCTC 
PS6          CGTTTAGAAC GAATTCCATT ATTCGTATGA GCCGTGGTTA TCACCACTGT TCTCCTTCTC 
PS7          CGTTTAGAAC GAATTCCATT ATTCGTATGA GCCGTGGTTA TCACCACTGT TCTCCTTCTC 
PS8          CGTTTAGAAC GAATTCCATT ATTCGTATGA GCCGTGGTTA TCACCACTGT TCTCCTTCTC 
PS9          CGTTTAGAAC GAATTCCATT ATTCGTATGA GCCGTGGTTA TCACCACTGT TCTCCTTCTC 
PS10         CGTTTAGAAC GAATTCCATT ATTCGTATGA GCCGTGGTTA TCACCACTGT TCTCCTTCTC 
PS11         CGTTTAGAAC GAATTCCATT ATTCGTATGA GCCGTGGTTA TCACCACTGT TCTCCTTCTC 
PS12         CGTTTAGAAC GAATTCCATT ATTCGTATGA ACCGTGGTTA TCACCACTGT TCTCCTTCTC 
PS13         CGTTTAGAAC GAATTCCATT ATTCGTATGA GCCGTGGTTA TCACCACTGT TCTCCTTCTC 
PS14         CGTTTAGAAC GAATTCCATT ATTCGTATGA GCCGTGGTTA TCACCACTGT TCTCCTTCTC 
UR5          CGTTTAGAAC GAATTCCATT ATTCGTATGA GCCGTGGTTA TCACCACTGT TCTCCTTCTC 
UR6          CGTTTAGAAC GAATTCCATT ATTCGTATGA GCCGTGGTTA TCACCACTGT TCTCCTTCTC 
UR7          CGTTTAGAAC GAATTCCATT ATTCGTATGA GCCGTGGTTA TCACCACTGT TCTCCTTCTC 
UR10         CGTTTAGAAC GAATTCCATT ATTCGTATGA GCCGTGGTTA TCACCACTGT TCTCCTTCTC 
UR14         CGTTTAGAAC GAATTCCATT ATTCGTATGA GCCGTGGTTA TCACCACTGT TCTCCTTCTC 
UR21         CGTTTAGAAC GAATTCCATT ATTCGTATGA GCCGTGGTTA TCACCACTGT TCTCCTTCTC 
UR24         CGTTTAGAAC GAATTCCATT ATTCGTATGA GCCGTGGTTA TCACCACTGT TCTCCTTCTC 
UR27         CGTTTAGAAC GAATTCCATT ATTCGTATGA GCCGTGGTTA TCACCACTGT TCTCCTTCTC 
UR28         CGTTTAGAAC GAATTCCATT ATTCGTATGA GCCGTGGTTA TCACCACTGT TCTCCTTCTC 
UR30         CGTTTAGAAC GAATTCCATT ATTCGTATGA GCCGTGGTTA TCACCACTGT TCTCCTTCTC 
UR33         CGTTTAGAAC GAATTCCATT ATTCGTATGA GCCGTGGTTA TCACCACTGT TCTCCTTCTC 
UR34         CGTTTAGAAC GAATTCCATT ATTCGTATGA GCCGTGGTTA TCACCACTGT TCTCCTTCTC 
RB1          CGACTAGAAC GAGTTCCTCT ATTTGTCTGA GCTGTTGTCA TCACAACAGT TCTTCTCCTA 
RB18         CGACTAGAAC GAGTTCCTCT ATTTGTCTGA GCTGTTGTCA TCACAACAGT TCTTCTCCTA 
RB19         CGACTAGAAC GAGTTCCTCT ATTTGTCTGA GCTGTTGTCA TCACAACAGT TCTTCTCCTA 
RB20         CGACTAGAAC GAGTTCCTCT ATTTGTCTGA GCTGTTGTCA TCACAACAGT TCTTCTCCTA 
RB23         CGACTAGAAC GAGTTCCTCT ATTTGTCTGA GCTGTTGTCA TCACAACAGT TCTTCTCCTA 
RB24         CGACTAGAAC GAGTTCCTCT ATTTGTCTGA GCTGTTGTCA TCACAACAGT TCTTCTCCTA 

             ....|....| ....|....| ....|....| ....|....| ....|....| ....|....| 
                485        495        505        515        525        535               
PS1          CTTTCTCTCC CTGTTCTCGC TGGCGCAATT ACTATGCTCC TAACAGACCG AAATGTAAAC 
PS2          CTTTCTCTCC CTGTTCTCGC TGGCGCAATT ACTATGCTCC TAACAGACCG AAATGTAAAC 
PS3          CTTTCTCTCC CTGTTCTCGC TGGCGCAATT ACTATGCTCC TAACAGACCG AAATGTAAAC 
PS4          CTTTCTCTCC CTGTTCTCGC TGGCGCAATT ACTATGCTCC TAACAGACCG AAATGTAAAC 
PS5          CTTTCTCTCC CTGTTCTCGC TGGCGCAGTT ACTATGCTCC TAACAGACCG AAATGTAAAC 
PS6          CTTTCTCTCC CTGTTCTCGC TGGCGCAGTT ACTATGCTCC TAACAGACCG AAATGTAAAC 
PS7          CTTTCTCTCC CTGTTCTCGC TGGCGCAATT ACTATGCTCC TAACAGACCG AAATGTAAAC 
PS8          CTTTCTCTCC ---------- ---------- ---------- ---------- ---------- 
PS9          CTTTCTCTCC CTGTTCTCGC TGGCGCAGTT ACTATGCTCC TAACAGACCG AAATGTAAAC 
PS10         CTTTCTCTCC CTGTTCTCGC TGGCGCAGTT ACTATGCTCC TAACAGACCG AAATGTAAAC 
PS11         CTTTCTCTCC CTGTTCTCGC TGGCGCAATT ACTATGCTCC TAACAGACCG AAATGTAAAC 
PS12         CTTTCTCTCC CAGCTCTCGC TGGCGCAGAT ACTATGCTCC TAACATACCG AAATGTAAAC 
PS13         CTTTCTCTCC CTGTTCTCGC TGGCGCAGTT ACTATGCTCC TAACAGACCG AAATGTAAAC 
PS14         CTTTCTCTCC CTGTTCTCGC TGGCGC---- ---------- ---------- ---------- 
UR5          CTTTCTCTCC CTGTTCTCGC TGGCGCAGTT ACTATGCTCC TAACAGACCG AAATGTAAAC 
UR6          CTTTCTCTCC CTGTTCTCGC TGGCGCAGTT ACTATGCTCC TAAC------ ---------- 
UR7          CTTTCTCTCC CTGTTCTCGC TGGCGCAATT ACTATGCTCC TAACAGACCG AAATGTAAAC 
UR10         CTTTCTCTCC CTGTTCTCGC TGGCGC---- ---------- ---------- ---------- 
UR14         CTTTCTCTCC CTGTTCTCGC TGGCGCA--- ---------- ---------- ---------- 
UR21         CTTTCTCTCC C--------- ---------- ---------- ---------- ---------- 
UR24         CTTTCTCTCC CTGTTCTCGC T--------- ---------- ---------- ---------- 
UR27         CTTTCTCTCC CTGTTCTCGC TGGCGCAATT ACTATGCTCC TAACAGACCG AAATGTAAAC 
UR28         CTTTCTCTCC CTGTTCTCGC TGGCGCAATT ACTATGCTCC TAACAGACCG AAATGTAAAC 
UR30         CTTTCTCTCC CTGTTCTCGC TGGCGCAATT ACTATGCTCC TAACAGACCG AAATGTAAAC 
UR33         CTTTCTCTCC CTGTTCTCGC TGGCGCAATT ACTATGCTCC TAACAGACCG AAATGTAAAC 
UR34         CTTTCTCTCC CTGTTCTCGC TGGCGCAATT ACTATGCTCC TAACAGACCG AAATGTAAAC 
RB1          CTCTCTCTCC CAGTCCTTGC TGGAGCCATT ACTATATTAC TCACAGACCG AAACATCAAT 
RB18         CTCTCTCTCC CAGTCCTTGC TGGAGCCATT ACTATATTAC TCACAGACCG AAACATCAAT 
RB19         CTCTCTCTCC CAGTCCTTGC TGGAGCCATT ACTATATTAC TCACAGACCG AAACATCAAT 
RB20         CTCTCTCTCC CAGTCCTTGC TGGAGCCATT ACTATATTAC TCACAGACCG AAACATCAAT 
RB23         CTCTCTCTCC CAGTCCTTGC TGGAGCCATT ACTATATTAC TCACAGACCG AAACATCAAT 
RB24         CTCTCTCTCC CAGTCCTTGC TGGAGCCATT ACTATATTAC TCACAGACCG AAACATCAAT 

             ....|....| ....|....| ....|....| ....|.
                545        555        565        575     
PS1          ACAGCTTTTT TTGACCCTGC AGGCGGAGGA GACCCC
PS2          ACAGCTTTTT TTGACCCTGC AGGCGGAGGA GACCCC
PS3          ACAGCTTTTT TTGACCCTGC AGGCGGAGGA GACCCC
PS4          ACAGCTTTTT TTGACCCTGC AGGCGGAGGA GACCCC
PS5          ACAGCTTTTT TTGACCCTGC AGGCGGAGGA ------
PS6          ACAGCTTTTT TTGACCCTGC ---------- ------
PS7          ACAGCTTTTT TTGACCCTGC AGGCGGAGGA GACCCC
PS8          ---------- ---------- ---------- ------
PS9          ACAGC----- ---------- ---------- ------
PS10         ACAGCTTTTT TTGACCCTGC AGGCGGAGGA GACCCC
PS11         ACAGCTTTTT TTGACCCTGC AGGGGGAGGA GACCCC
PS12         ACAGCTATTT TTGACCCTGC A--------- ------
PS13         ACAGCTTTTT TTGACCCTGC AGGCGGAGGA GA----
PS14         ---------- ---------- ---------- ------
UR5          ACAG------ ---------- ---------- ------
UR6          ---------- ---------- ---------- ------
UR7          ACAG------ ---------- ---------- ------
UR10         ---------- ---------- ---------- ------
UR14         ---------- ---------- ---------- ------
UR21         ---------- ---------- ---------- ------
UR24         ---------- ---------- ---------- ------
UR27         ACAGCTTTTT TTGACCCTGC AG-CGGAGGA GACCCC
UR28         ACAGCTTTTT TTGACCCTGC AGGCGGAGGA GACCCC
UR30         ACAGCTTTTT TTGACCCTGC AGGCGGAGGA GACCCC
UR33         ACAGCTTTTT TTGACCCTGC AGGCGGAGGA GACCCC
UR34         ACAGCTTTTT TTGACCCTGC AGGCGGAGGA GACCCC
RB1          ACTGCCTTCT TCGATCCTGC AGGAGGTGGA GACCCG
RB18         ACTGCCTTCT TCGATCCTGC AGGAGGTGGA GACCCG
RB19         ACTGCCTTCT TCGATCCTGC AGGAGGTGGA GACCCG
RB20         ACTGCCTTCT TCGATCCTGC AGGAGGTGGA GACCCG
RB23         ACTGCCTTCT TCGATCCTGC AGGAGGTGGA GACCCG
RB24         ACTGCCTTCT TCGATCCTGC AGGAGGTGGA GACCCG
